# Supplementary material for: Polatuzumab vedotin, rituximab, cyclophosphamide, doxorubicin, and prednisone (Pola-R-CHP) therapy in diffuse large B-cell lymphoma in patients aged 80 years or older: a real-world study
Source: Ann Hematol. 2025 Oct 10;104(10):5191–200. doi: 10.1007/s00277-025-06619-0 (PMC12619725; doi:10.1007/s00277-025-06619-0)
Supplement: Supplementary file 2 — Supplementary Material 2 (XLSX 10.8 KB) [file 277_2025_6619_MOESM2_ESM.xlsx]

## Sheet: Sheet1
Table S2. Treatment response rates stratified by age group (65-79 years vs ≥80 years)
	Age 65-79 y (n = 80)	Age ≥80 y (n = 38)	P-value
ORR, n (%) [95% CI]	77 (96.3%) [89.6-98.7]	34 (89.5%) [75.9-95.8]	0.210
CR, n (%) [95% CI]	63 (78.8%) [68.5-86.6]	25 (65.8%) [49.9-78.8]	0.174
PR, n (%) [95% CI]	14 (17.5%) [10.6-27.6]	9 (23.7%) [13.0-39.2]	0.461
Abbreviations: ORR, overall response rate; CR, complete response; PR, partial response; CI, confidence interval.
