# Supplementary material for: Polatuzumab vedotin, rituximab, cyclophosphamide, doxorubicin, and prednisone (Pola-R-CHP) therapy in diffuse large B-cell lymphoma in patients aged 80 years or older: a real-world study
Source: Ann Hematol. 2025 Oct 10;104(10):5191–200. doi: 10.1007/s00277-025-06619-0 (PMC12619725; doi:10.1007/s00277-025-06619-0)
Supplement: Supplementary file 3 — Supplementary Material 3 (XLSX 10.4 KB) [file 277_2025_6619_MOESM3_ESM.xlsx]

## Sheet: Sheet1
Table S3. Incidence of grade ≥3 adverse events and treatment-related mortality stratified by age group (65-79 years vs ≥80 years)
	Age 65-79 y (n = 93)	Age ≥80 y (n = 44)	P-value
Severe AE, n (%)	41 (44.1)	23 (52.3)	0.464
TRM, n (%)	2 (2.2)	5 (11.4)	0.035
Abbreviations: AE, adverse event; TRM, treatment-related mortality. Footnote: All adverse events listed were grade ≥3 according to the Common Terminology Criteria for Adverse Events.
